# Supplementary material for: A motor neuron disease-associated mutation produces non-glycosylated Seipin that induces ER stress and apoptosis by inactivating SERCA2b
Source: eLife. 2022 Nov 29;11:e74805. doi: 10.7554/eLife.74805 (PMC9708084; doi:10.7554/eLife.74805)
Supplement: Figure 1—source data 1. [file elife-74805-fig1-data1.zip]

Archive with 30 entries (29 files):
- Fig. 1-source data 1/
- __MACOSX/._Fig. 1-source data 1
- Fig. 1-source data 1/Fig. 1E Blot b-Actin .tif
- __MACOSX/Fig. 1-source data 1/._Fig. 1E Blot b-Actin .tif
- Fig. 1-source data 1/.DS_Store
- __MACOSX/Fig. 1-source data 1/._.DS_Store
- Fig. 1-source data 1/Fig. 1B(d) Blot GAPDH.tif
- __MACOSX/Fig. 1-source data 1/._Fig. 1B(d) Blot GAPDH.tif
- Fig. 1-source data 1/Fig. 1C Blot Input-SERCA2.tif
- __MACOSX/Fig. 1-source data 1/._Fig. 1C Blot Input-SERCA2.tif
- Fig. 1-source data 1/Fig. 1E Blot Seipin.tif
- __MACOSX/Fig. 1-source data 1/._Fig. 1E Blot Seipin.tif
- Fig. 1-source data 1/Fig. 1C Blot IP-SERCA2 .tif
- __MACOSX/Fig. 1-source data 1/._Fig. 1C Blot IP-SERCA2 .tif
- Fig. 1-source data 1/Fig. 1C Blot IP-Seipin.tif
- __MACOSX/Fig. 1-source data 1/._Fig. 1C Blot IP-Seipin.tif
- Fig. 1-source data 1/Fig. 1A Blot.tif
- __MACOSX/Fig. 1-source data 1/._Fig. 1A Blot.tif
- Fig. 1-source data 1/Fig. 1B(d) Blot SERCA2.tif
- __MACOSX/Fig. 1-source data 1/._Fig. 1B(d) Blot SERCA2.tif
- Fig. 1-source data 1/Fig. 1B(a) Blot GAPDH.tif
- __MACOSX/Fig. 1-source data 1/._Fig. 1B(a) Blot GAPDH.tif
- Fig. 1-source data 1/Fig. 1C Blot Input-Seipin .tif
- __MACOSX/Fig. 1-source data 1/._Fig. 1C Blot Input-Seipin .tif
- Fig. 1-source data 1/Fig. 1E Blot G-Cepia1er .tif
- __MACOSX/Fig. 1-source data 1/._Fig. 1E Blot G-Cepia1er .tif
- Fig. 1-source data 1/Fig. 1-source data.pdf
- __MACOSX/Fig. 1-source data 1/._Fig. 1-source data.pdf
- Fig. 1-source data 1/FIg. 1B(a) Blot Seipin.tif
- __MACOSX/Fig. 1-source data 1/._FIg. 1B(a) Blot Seipin.tif
