# Supplementary material for: A motor neuron disease-associated mutation produces non-glycosylated Seipin that induces ER stress and apoptosis by inactivating SERCA2b
Source: eLife. 2022 Nov 29;11:e74805. doi: 10.7554/eLife.74805 (PMC9708084; doi:10.7554/eLife.74805)
Supplement: Figure 5—source data 1. [file elife-74805-fig5-data1.zip]

Archive with 14 entries (13 files):
- Fig. 5-source data 1/
- __MACOSX/._Fig. 5-source data 1
- Fig. 5-source data 1/.DS_Store
- __MACOSX/Fig. 5-source data 1/._.DS_Store
- Fig. 5-source data 1/Fig. 5A Blot IP-SERCA2.tif
- __MACOSX/Fig. 5-source data 1/._Fig. 5A Blot IP-SERCA2.tif
- Fig. 5-source data 1/Fig. 5A Blot Input-SERCA2.tif
- __MACOSX/Fig. 5-source data 1/._Fig. 5A Blot Input-SERCA2.tif
- Fig. 5-source data 1/Fig.5-source data.pdf
- __MACOSX/Fig. 5-source data 1/._Fig.5-source data.pdf
- Fig. 5-source data 1/Fig. 5A Blot Input-Seipin.tif
- __MACOSX/Fig. 5-source data 1/._Fig. 5A Blot Input-Seipin.tif
- Fig. 5-source data 1/Fig. 5A Blot IP-Seipin.tif
- __MACOSX/Fig. 5-source data 1/._Fig. 5A Blot IP-Seipin.tif
