# Supplementary material for: A motor neuron disease-associated mutation produces non-glycosylated Seipin that induces ER stress and apoptosis by inactivating SERCA2b
Source: eLife. 2022 Nov 29;11:e74805. doi: 10.7554/eLife.74805 (PMC9708084; doi:10.7554/eLife.74805)
Supplement: Figure 10—figure supplement 1—source data 1. [file elife-74805-fig10-figsupp1-data1.zip]

Archive with 12 entries (11 files):
- Fig. 10-S1-source data 1/
- __MACOSX/._Fig. 10-S1-source data 1
- Fig. 10-S1-source data 1/Fig. 10-S1H Blot Seipin.tif
- __MACOSX/Fig. 10-S1-source data 1/._Fig. 10-S1H Blot Seipin.tif
- Fig. 10-S1-source data 1/Fig. 10-S1B & S1D Gel.tif
- __MACOSX/Fig. 10-S1-source data 1/._Fig. 10-S1B & S1D Gel.tif
- Fig. 10-S1-source data 1/.DS_Store
- __MACOSX/Fig. 10-S1-source data 1/._.DS_Store
- Fig. 10-S1-source data 1/FIg. 10-S1H Blot GAPDH.tif
- __MACOSX/Fig. 10-S1-source data 1/._FIg. 10-S1H Blot GAPDH.tif
- Fig. 10-S1-source data 1/Fig. 10-S1-source data.pdf
- __MACOSX/Fig. 10-S1-source data 1/._Fig. 10-S1-source data.pdf
